# Supplementary material for: The organizational attributes of HIV care delivery models in Canada: A cross-sectional study
Source: PLoS One. 2018 Jun 20;13(6):e0199395. doi: 10.1371/journal.pone.0199395 (PMC6010295; doi:10.1371/journal.pone.0199395)
Supplement: S1 Dataset — (XLSX) [file pone.0199395.s002.xlsx]

## Sheet: responses (22)
Status	Internal ID	Language	Created At	Updated At	Location	Referrer	Number of Saves	Weighted Score	Completion Time	IP Address	Invite Code	Invite Email	Invite Name	Invite: full name	Collector	Province	1. Patients are: | Less	[p1q1_skip]	2. Registry or patient-level data are: | Less	[p1q2_skip]	3. Electronic records on individual patients are: | Less	[p1q3_skip]	4. Reports on care processes or outcomes of care are: | Less	[p1q4_skip]	5. Patients are encouraged to see their own provider and/or practice team: | Less	[p1q5_skip]	6. Non-physician practice team members: | Less	[p1q6_skip]	7. The practice: | Less	[p1q7_skip]	8. Assessing patient and family values and preferences is: | Less	[p1q8_skip]	9. Involving patients in decision-making and care is: | Less	[p1q9_skip]	10. Patient comprehension of verbal and written materials is: | Less	[p1q10_skip]	11. Self-management support is: | Less	[p1q11_skip]	12. The principles of patient-centered care are: | Less	[p1q12_skip]	13. Measurement of patient-centered interactions is: | Less	[p1q13_skip]	14. Executive leaders: | Less	[p1q14_skip]	15. Clinical leaders: | Less	[p1q15_skip]	16. The organization’s hiring and training processes: | Less	[p1q16_skip]	17. The responsibility for conducting quality improvement activities is: | Less
Complete								00:29:05									9		5		5		7		10		9		1		10		9		2		4		3		2		5		5		4		7
Complete								00:15:10									11		7		7		11		9		8		6		5		5		3		9		10		9		5		5		3		7
Complete								403									12		12		12		7		12		12		11		10		10		10		11		12		10		10		10		9		11
Complete								393									10		8		9		3		11		12		9		12		12		12		10		11		6		11		11		11		9
Complete								212									9		4		6		10		8		12		7		9		9		8		10		11		7		11		9		9		9
Complete								394									2		10		12		10		9		12		11		10		12		11		10		10		3		10		9		9		10
Complete								276									8		4		4		5			I prefer not to answer this question	12		9		10		7		8		10		10		2		10		9			I prefer not to answer this question	10
Complete								307									11		8		4		10		5		2		8		3		8		10		2		11		9		5		11			I prefer not to answer this question	10
Complete								267									1		5		1		2		1		12		9		8		9		6		4		6		1			I prefer not to answer this question	9		8		2
Complete								401									11		11		11		10		9		11		5		11		8		5		9		11		2		12		9		8		12
Complete								367									11		11		5		4		12		12		8		9		11		9		5		9		3		8		8		8		8
Complete								358									9		11		11		11		11		11		6		11		10		11		9		11		3		5		10		3		8
Complete																	8		8		8		8		8		8		8		8		8		8		8		8		8		6		8		6		9
Complete								296									10		8		9		4		11		9		2		7		5		2		5			I prefer not to answer this question	3			I prefer not to answer this question		I prefer not to answer this question		I prefer not to answer this question
Complete								329									11		10		10		9		11		11		10		10		7		5		6		7		6		10		9		7		7
Complete								336									11		9		5		5		12		12		8		12		9		11		10		11		2			I prefer not to answer this question	10		9		4
Complete								381									12		12		12		12		12		12		12		12		12		12		12		12		4		3		12			I prefer not to answer this question
Complete								252									9		6		6		3		4		10		4		8		7		5		2		2		4		6		1		1		7
Complete								322									3		12		6		12		12		12		6		11		8		9		3		3		3		6		12		3		10
Completé								424									11		12		12		8		12		12		12		12		11		10		10		11		11		12		12		12		12
Complete								419									12		12		12		8		12		12		12		12		12		12		12		12		9		12		12		12		12
Completé								276									8		1		7		6		6		10		3		9		6		6		3		3		3		5		6		4		4
TOTAL
[truncated: 188 more columns]
